# Supplementary material for: Circulating exosomes deliver free fatty acids from the bloodstream to cardiac cells: Possible role of CD36
Source: PLoS One. 2019 May 29;14(5):e0217546. doi: 10.1371/journal.pone.0217546 (PMC6541372; doi:10.1371/journal.pone.0217546)
Supplement: S1 Table — (XLSX) [file pone.0217546.s004.xlsx]

## Sheet: Hoja1
	Peso	Altura	Edad	IMC
F	59	1.71	27	20.1771
F	60	1.75	25	19.5918
F	68	1.7	29	23.5294
F	70	1.75	28	22.8571
F	65	1.68	25	23.03		IMC normal: 20,54 -25,76
F	60	1.75	25	19.5918
F	68	1.68	27	24.093
F	66	1.7	28	22.8374
F	55	1.65	24	20.202			F	24
F	55	1.6	22	21.4844			M	33
F	68	1.62	34	25.9107
F	60	1.75	25	19.5918
F	50	1.63	24	18.8189
F	65	1.7	32	22.4913
F	60	1.75	25	19.5918
F	64	1.76	28	20.6612
F	63	1.73	26	21.0498
F	54	1.63	26	20.3244
F	60	1.66	37	21.7738
F	61	1.73	25	20.3816
F	52	1.67	26	18.6453
F	60	1.71	25	20.5191
F	50	1.55	37	20.8117
F	61	1.67	51	21.8724
M	77	1.73	26	25.7276
M	75	1.74	25	24.7721
M	90	1.95	54	23.6686
M	70	1.75	25	22.8571
M	68	1.81	24	20.7564
M	80	1.8	28	24.6914
M	80	1.81	26	24.4193
M	93	1.94	31	24.7104
M	78	1.85	27	22.7904
M	70	1.75	28	22.8571
M	95	1.9	26	26.3158
M	68	1.7	28	23.5294
M	88	1.81	26	26.8612
M	72	1.75	21	23.5102
M	89	1.8	23	27.4691
M	72	1.72	26	24.3375
M	87	1.92	25	23.6003
M	77	1.73	26	25.7276
M	90	1.88	23	25.464
M	79	1.73	28	26.3958
M	74	1.79	28	23.0954
M	82	1.75	28	26.7755
M	70	1.75	27	22.8571
M	80	1.79	31	24.968
M	70	1.8	27	21.6049
M	79	1.8	53	24.3827
M	85	1.73	26	28.4005
M	59	1.66	24	21.4109
M	87	1.8	25	26.8519
M	93	1.85	24	27.1731
M	100	1.84	32	29.5369
M	65	1.8	24	20.0617
M	73	1.8	24	22.5309
promedio	71.386	1.75018	28.0702	23.157
Desve	12.405	0.0821256	6.64094	2.61162
